# Supplementary material for: Alignment between glioblastoma internal clock and environmental cues ameliorates survival in Drosophila
Source: Commun Biol. 2022 Jun 30;5:644. doi: 10.1038/s42003-022-03600-9 (PMC9247055; doi:10.1038/s42003-022-03600-9)
Supplement: Supplementary file 3 — Supplementary Data [file 42003_2022_3600_MOESM3_ESM.xlsx]

## Sheet: Table 1
	Early stages														Medium stages														Medium stages
Genotype	Control				Glioma			Glioma+elav>rheb			elav>rheb					Control			Glioma			Glioma+elav>rheb			elav>rheb					Control			Glioma			Glioma+pdf>rheb
	n	Power	Rhythmicity	Period	Power	Rhythmicity	Period	Power	Rhythmicity	Period	Power	Rhythmicity	Period		n	Power	Rhythmicity	Period	Power	Rhythmicity	Period	Power	Rhythmicity	Period	Power	Rhythmicity	Period		n	Power	Rhythmicity	Period	Power	Rhythmicity	Period	Power	Rhythmicity	Period
	1	228.3	R	23.8	7.3	A	18.5	262.8	R	23.8	184.8	R	23.8		1	272	R	23.8	121	R	23	276.7	R	23.8	119.2	R	23.8		1	252.5	R	23.8	193.8	R	23.8	34.8	R	34.8
	2	183	R	23	216.3	R	23.8	254	R	23.8	77.9	R	24		2	47.2	R	22	32.7	A	23.6	113.4	R	23.8	115	R	23.8		2	84.4	R	24	231.7	R	23.8	23.8	R	23.8
	3	195.2	R	23	-11.4	A	24.2	178.9	R	25.2	116.3	R	24		3	290	R	23.8	32.4	A	23	65.5	R	21	138.9	R	23.8		3	180.8	R	24	270.9	R	23.8	33	A	33
	4	183.7	R	23.8	50.9	R	24.2	173.4	R	24.8	41.6	A	18.2		4	170.6	R	23.8	-16.5	A	15.8	83.2	R	23.5	115.6	R	23.8		4	284.4	R	23.8	136.8	R	23.6	23.8	R	23.8
	5	317.5	R	23.8	27.4	A	23.8	160.3	R	23.8	10.7	A	41.2		5	28.2	A	23.8	24.8	A	34.8	66.2	R	24	-2	A	23.8		5	231.6	R	23.5	170.6	R	24	24.2	R	24.2
	6	139	R	23.5	167.7	R	23.8	188.3	R	23.8	243.9	R	23.8		6	125.9	R	23.2	55.2	R	27.8	53.5	A	24	17.7	A	20.8		6	260.2	R	23.8	62.9	R	24.5	23.8	R	23.8
	7	248.9	R	23.8	68.8	R	24	45.1	R	22.5	192.1	R	23.8		7	175.6	R	24.4	46.2	A	40	177	R	24	188.2	R	23.8		7	260.1	R	23.5	55	R	23.8	24.2	R	24.2
	8	311.8	R	23.8	41	R	24.5	85.6	R	23.8	16.6	A	40.8		8	137.1	R	23.5	12.3	A	22	196.1	R	23.8	47.7	R	22.8		8	172.4	R	23.8	148.7	R	23.5	23.8	R	23.8
	9	251.6	R	23	119.7	R	23.8	126.2	R	23.8	85.9	R	23.8		9	233.8	R	23.8	2.9	A	24	181.1	R	25.2	53.3	R	23		9	31	A	24	114.5	R	24	24	R	24
	10	187	R	23.2	67.2	R	38	264.5	R	23.8	-23.2	A	14.8		10	192.2	R	23.8	80.8	R	35	107.8	R	24	253.1	R	23.8		10	292.7	R	23.8	13.4	A	23.8	24	R	24
	11	215	R	23.8	30.4	A	29.2	27.8	A	24.5	168.5	R	24		11	117.8	R	24	-35.1	A	10.2	33.5	A	23.6	204	R	23.8		11	315.3	R	23.8	-7.3	A	24	24.4	R	24.4
	12	259	R	23.5	138.1	R	23.8	82.8	R	23.8	317.9	R	23.8		12	99.7	R	23.8	-30.3	A	14.8	75.5	R	24.5	173	R	23.8		12	162.2	R	24	114.2	R	24	24	R	24
	13	246.2	R	23.8	62.8	R	23.8	148.3	R	23.8	249.6	R	23.8		13	87.7	R	24	25.6	A	22.2	119.9	R	23.8	31.7	A	24.2		13	128.8	R	23.8	72.3	R	37.2	23.2	R	23.2
	14	233.3	R	23.8	185.6	R	23.8	179.3	R	24.2	180.3	R	23.8		14	93.8	R	24	39.2	A	24	177.5	R	24.2	146.8	R	23.8		14	247	R	23.8	125.4	R	24	23	A	23
	15	294.2	R	23.8	99.8	R	24	157.6	R	24	328.6	R	23.2		15	32.7	A	25.2	-27.2	A	16.5	92.9	R	25	170.3	R	23.8		15	270.5	R	23.8	15.9	A	24	23.2	R	23.2
	16	275.7	R	23.2	20	A	20	71.6	R	25	294.4	R	23.8		16	280.7	R	23.8	3	A	40	96	R	24	198.8	R	23.8		16	243.6	R	23.6	62.7	R	24	24.2	R	24.2
	17	303.6	R	23.8	88.9	R	23.8	37.3	A	24.5	224.1	R	23.5		17	191.4	R	23	-0.1	A	12.5	44.5	R	25	338.6	R	23.8		17	169.2	R	23.8				21	A	21
	18	169.6	R	23.8	179.3	R	24.2	178.6	R	23.8	149.2	R	23.8		18	173	R	23.8	16.1	A	30	89.9	R	24.2	269	R	23.5		18	137	R	23.8				19	A	19
	19	271.3	R	23.8	20.7	A	22.8	136.6	R	23.2	170.8	R	23.8		19	248	R	23.8	19.5	A	24	180.9	R	23.8	284.7	R	23.8		19	245.2	R	23.8				24.5	R	24.5
	20	322.9	R	23.8	61.7	R	23.8	51.3	R	24.8	86.6	R	23.5		20	207	R	23.5	-2.8	A	30	83.5	A	23.6	185.4	R	23.8		20	128.8	R	23.8				20.2	A	20.2
	21	268.3	R	23.8	41.4	R	17	93.8	R	24	212.6	R	23.8		21	120.3	R	24.2	-29.8	A	12	107.9	R	24	175	R	23.6		21	205.8	R	23.8				24.5	R	24.5
	22	163.3	R	23.8	56.5	R	39.8	63.6	R	25.5	191.4	R	23.8		22	116.8	R	23.8	-14.8	A	17.2	24.6	A	24	253.9	R	23.8		22	282.4	R	23.8
	23	286	R	23.8	22.4	A	22.2	247.6	R	23.8	320.2	R	23.5		23	153.2	R	24							176.8	R	23.6		23	293	R	23.8
	24	297	R	23.8	25.2	A	41.5	115.7	R	23.8	276.8	R	23.8		24	262.3	R	23.8							264.7	R	23.8		24	208.8	R	23.5
	25	311.2	R	23.8	251.3	R	23.8	149	R	23.8	147.4	R	23.8		25	132	R	23.8											25	154.5	R	24
	26	241.5	R	23.8	251	R	23.8	104.9	R	23.8	318.8	R	23.8		26	135	R	24											26	-43	A	23
	27	300.8	R	23.8	38.6	A	22.5	93.5	R	24.2	316	R	23.2		27	77.4	A	23.6											27	270.4	R	23.8
	28	272.1	R	23.5	-9.5	A	24	94.9	R	24.5	235.6	R	23.5		28	2.7	A	24											28
	29	280.3	R	23.8	5.4	A	16.5	112.4	R	24.8					29														29
	30	182.1	R	23.8				116.6	R	23.5					30														30
	31														31														31
	Mean	247.98		23.65	80.1552		25.1833	133.41		24.05	183.407		23.725		Mean	150.146		23.725	16.1409		28.6	111.232		23.96	163.308		23.681		Mean	202.578		23.788	111.344		24.9231	24.3143		24.65
	SD	52.5213		0.277613	76.5811		5.25897	66.7316		0.625685	102.933		0.215184		SD	79.1585		0.466485	38.1918		6.03987	62.6573		0.838168	90.0261		0.274989		SD	85.9586		0.139403	79.4583		24	3.51586		2.73374
	SEM	9.75296		0.0515514	14.4725		1.27549	12.3917		0.151751	19.4525		0.0448691		SEM	15.2341		0.0972689	8.33413		4.27083	13.6729		0.182903	18.7717		0.0614894		SEM	16.8579		0.0284556	20.516		3.69665	0.786171		0.705849
	Median	255.3		23.8	56.5		23.8	121.4		23.8	188.1		23.8		Median	136.05		23.8	14.2		27.8	94.45		24	174		23.8		Median	231.6		23.8	114.35		1.06713	24		24
	Rhythmicity		1			0.62			0.93			0.86			Rhythmicity		0.86			0.14			0.81			0.88			Rhythmicity		0.93			0.81			0.76
			Variance	0.0745		Variance	26.1203		Variance	0.3775		Variance	0.044375				Variance	0.295556		Variance	24.32		Variance	0.6674		Variance	0.0720181				Variance	0.018656		Variance	12.6141		Variance	7.00625
		Power analysis considers all data points
			Rhythmicity is the number of Rhythmici -R- flies/total number of flies
				Period analysis only considers rhythmic -R- data points

## Sheet: Figure 1
Fig 1K
	Early stages						Medium stages
		POWER						POWER
	n	Control	Glioma	Glioma+elav>rheb	elav>rheb		n	Control	Glioma	Glioma+elav>rheb	elav>rheb
	1	228.3	7.3	262.8	184.8		1	272	121	276.7	119.2
	2	183	216.3	254	77.9		2	47.2	32.7	113.4	115
	3	195.2	-11.4	178.9	116.3		3	290	32.4	65.5	138.9
	4	183.7	50.9	173.4	41.6		4	170.6	-16.5	83.2	115.6
	5	317.5	27.4	160.3	10.7		5	28.2	24.8	66.2	-2
	6	139	167.7	188.3	243.9		6	125.9	55.2	53.5	17.7
	7	248.9	68.8	45.1	192.1		7	175.6	46.2	177	188.2
	8	311.8	41	85.6			8	137.1	12.3	196.1	47.7
	9	251.6	119.7	126.2	16.6		9	233.8	2.9	181.1	53.3
	10	187	67.2	264.5	85.9		10	192.2	80.8	107.8	253.1
	11	215	30.4	27.8	-23.2		11	117.8	-35.1	33.5	204
	12	259	138.1	82.8	168.5		12	99.7	-30.3	75.5	173
	13	246.2	62.8	148.3	317.9		13	87.7	25.6	119.9	31.7
	14	233.3	185.6	179.3	249.6		14	93.8	39.2	177.5	146.8
	15	294.2	99.8	157.6	180.3		15	32.7	-27.2	92.9	170.3
	16	275.7	20	71.6	328.6		16	280.7	3	96	198.8
	17	303.6	88.9	37.3	294.4		17	191.4	-0.1	44.5	338.6
	18	169.6	179.3	178.6	224.1		18	173	16.1	89.9	269
	19	271.3	20.7	136.6	149.2		19	248	19.5	180.9	284.7
	20	322.9	61.7	51.3	170.8		20	207	-2.8	83.5	185.4
	21	268.3	41.4	93.8	86.6		21	120.3	-29.8	107.9	175
	22	163.3	56.5	63.6	212.6		22	116.8	-14.8	24.6	253.9
	23	286	22.4	247.6	191.4		23	153.2			176.8
	24	297	25.2	115.7	320.2		24	262.3			264.7
	25	311.2	251.3	149	276.8		25	132
	26	241.5	251	104.9	147.4		26	135
	27	300.8	38.6	93.5	318.8		27	77.4
	28	272.1	-9.5	94.9	316		28	2.7
	29	280.3	5.4	112.4	235.6		29
	30	182.1		116.6			30
	31						31
	Mean	247.98	80.1552	133.41	183.407		Mean	150.146	16.1409	111.232	163.308
	SD	52.5213	76.5811	66.7316	102.933		SD	79.1585	38.1918	62.6573	90.0261
	SEM	9.75296	14.4725	12.3917	19.4525		SEM	15.2341	8.33413	13.6729	18.7717
	Median	255.3	56.5	121.4	188.1		Median	136.05	14.2	94.45	174

## Sheet: Figura 2
Fig. 2D					Fig 2G				Fig. 2H								Fig. 2M
	number of active zones					number of active zones				Relative mRNA expression to a control (arbitrary units)								PDF punctae
n	Control	PDF>PI3K	PDF>GSK3		n	Control	Glioma		n	clk	cyc	tim	per	Glioma	pdf		n	Control	Glioma	Glioma PDF>Rheb	pdf>Rheb
1	225	553	333		1	436	302		1	0.636092	0.315729	0.55242	0.475299	0.326526	0.326526		1	567.542	412.958	613.917	713.292
2	330	588	246		2	516	378		2	1.75623	0.659202	1.58375	0.606969	0.412931	0.412931		2	384.25	555.396	379.833	643.729
3	325	807	214		3	506	378		3	2.35005	1.29973	1.04296	1.15409	0.172343	0.172343		3	766.292	378.729	419.583	630.479
4	413	535	270		4	530	398		4	6.48845	1.29973	2.99011	1.4738	0.217948	0.217948		4	654.771	227.458	581.896	660.292
5	377	957	269		5	462	375		5	1.12928	0.788013	1.10136	2.86115	0.193251	0.193251		5	618.333	389.771	534.417	592.938
6	553	805			6	492	373		6	4.17216	1.64527	3.15754	2.82875	0.24439	0.24439		6	532.208	333.458	444.979	600.667
7	338	697			7	388			7		0.218307		0.469917	0.539831	0.539831		7		403.021
8	574	617			8	535			8		0.430431		1.14102	0.284927	0.284927		8		345.604
9	548	758			9	461			9		0.544861		2.82875	0.319494	0.319494		9		399.708
10	357				10	553
11	567								Mean	2.75538	0.800142	1.73803	1.53775	0.301294	0.301294		Mean	587.233	382.9	495.771	640.233
12	358				Mean	487.9	367.333		SD	2.20187	0.501058	1.08634	1.03253	0.116772	0.116772		SD	128.225	86.1741	94.5466	43.9309
13	532				SD	51.0239	33.2486		SEM	0.984708	0.177151	0.485825	0.365053	0.041285	0.041285		SEM	57.3439	30.4672	42.2825	19.6465
14	483				SEM	17.008	14.8692		Median	2.05314	0.659202	1.34256	1.15409	0.284927	0.284927		Median	592.938	389.771	489.698	637.104
15	512				Median	499	376.5
16	569
17	384
Mean	437.941	701.889	266.4
SD	110.109	141.479	43.6383
SEM	27.5273	50.0204	21.8191
Median	413	697	269

## Sheet: Figure 3
Fig 3D	Medium stages					Fig 3E	n=82	n=90	n=89		Fig 3F	n=30	n=30
		power					Survival (%)				Days	Control	GB
	n	Control	Glioma	Glioma pdf>rheb		Days	Control	GB	GB pdf>rheb		1	100	100
	1	252.5	193.8	34.8		0	100	100	100		3	97	100
	2	84.4	231.7	23.8		1	100	100	100		5	97	94
	3	180.8	270.9	33		2	97.561	100	93.2584		7	100	66
	4	284.4	136.8	23.8		3	97.561	96.6667	85.3933		9	97	47
	5	231.6	170.6	24.2		4	96.3415	92.2222	85.3933		11	100	19
	6	260.2	62.9	23.8		5	96.3415	92.2222	83.1461		13	97	11
	7	260.1	55	24.2		6	96.3415	62.2222	65.1685		15	94	0
	8	172.4	148.7	23.8		7	95.122	38.8889	49.4382		17	91	0
	9	31	114.5	24		8	93.9024	36.6667	38.2022		19	91	0
	10	292.7	13.4	24		9	8.53659	32.2222	30.3371		21	83	0
	11	315.3	-7.3	24.4		10	93.9024	14.4444	10.1124		23	80	0
	12	162.2	114.2	24		11	89.0244	0	5.61798		25	77	0
	13	128.8	72.3	23.2		12	85.3659		1.1236		27	63	0
	14	247	125.4	23		13	78.0488		1.1236		29	44	0
	15	270.5	15.9	23.2		14	59.7561		0		31	11	0
	16	243.6	62.7	24.2		15	59.7561				33	2	0
	17	169.2		21		16	58.5366				35	0	0
	18	137		19		17	40.2439
	19	245.2		24.5		18	36.5854
	20	128.8		20.2		19	35.3659
	21	205.8		24.5		20	24.3902
	22	282.4				21	10.9756
	23	293				22	8.53659
	24	208.8				23	8.53659
	25	154.5				24	0
	26	-43
	27	270.4
	28
	Mean	202.578	111.344	24.3143
	SD	85.9586	79.4583	3.51586
	SEM	16.8579	20.516	0.786171
	Median	231.6	114.35	24

## Sheet: Figure 4
Fig 4E						Fig 4F						Fig 4K						Fig 4L	n=98	n=106	n=90	n=98		Fig 4M
	Glial cell number						Tumor volume (um3)						Number of active zones						Survival (%)
	12/12	12/12	14/14	14/14			12/12	12/12	14/14	14/14			12/12	12/12	14/14	14/14			12/12	12/12	14/!4	14/!4
n	Control	Glioma	Control	Glioma		n	Control	Glioma	Control	Glioma		n	Control	Glioma	Control	Glioma		Days	Control	Glioma	Control	Glioma		12/12	14/14
1	3980.32	5127.62	3925.08	4180.95		1	2032787	3613115	1980328	3816394		1	1182.48	729.799	1256.51	986.984		0	100	100	100	100		57.14	77.77
2	4173.97	4730.16	4066.03	3823.49		2	2268853	3383607	2295082	3580328		2	912.011	915.807	1214.75	1184.38		1	100	100	100	100
3	3991.11	5130.79	4222.86	3839.36		3	2190164	3993443	1967213	3160656		3	919.603	744.983	1288.77	1230.88		2	96.9388	100	100	100
4	3713.65	4676.19	3912.38	4065.4		4	1914754	3088525	2281967	3121312		4	1386.52	642.489	1146.42	1185.33		3	96.9388	100	100	100
5	4032.38	4768.25	3847.62	3818.41		5	1816394	3422951	1665574	3436066		5	1073.35	1057.21	1124.59	1294.47		4	95.9184	100	100	100
6	4213.33	4660.32	3973.97	4001.27		6	2209836	2859017	2308197	3718033		6	1154.96	1279.28	1206.21	823.752		5	95.9184	100	100	100
7	4062.22	4617.78	4038.09	4064.76		7	1704918	3390164	2177049	3632787		7	882.591	1025.89	1110.36	968.003		6	94.898	100	100	100
8	3873.02	4521.27	3907.3	3954.92		8	1560656	3022951	1816394	3200000		8	1101.82	960.411	1241.32	676.653		7	94.898	82.0755	100	98.9796
9	3999.36	5152.79	4065.24	3780.32		9	2301639	2381153	1649142	3232787		9	1254.61	1135.98	1025.89	1167.3		8	93.8776	82.0755	100	98.9796
10	3672.1	5430.04	3976.82	3705.4		10	1800589	2742953	2003320	2806558		10	1189.13	1050.57	1271.69	1147.37		9	93.8776	71.6981	98.8889	98.9796
11	3545.06	5006.01	3962.23	3753.65		11	2036180	2339083	1936912	3331489		11	1329.58	878.795	1073.35	1159.71		10	93.8776	59.434	98.8889	98.9796
12	2641.2	5600	4611.16	3352.79		12	1405133	2793437	2778085	2097399		12	1122.69	695.634	1181.53	1097.07		11	93.8776	59.434	98.8889	98.9796
13	4448.07	6044.64	3406.01	3463.52		13	1851073	2541018	1632540	2888766		13	1105.61	733.595	978.443	1068.6		12	89.7959	51.8868	97.7778	97.9592
14	4801.72			2627.47		14	2423223			2263420		14	1297.31	886.388	1050.57	949.972		13	88.7755	51.8868	97.7778	97.9592
15	4890.13			3003.43		15	2482120			2501384		15	1275.49	1033.49	1001.22	609.273		14	88.7755	33.0189	97.7778	94.898
16				3079.83		16				3121195		16	1465.29	1008.81	1122.69	941.431		15	87.7551	33.0189	97.7778	94.898
17				3455.79		17				2606530		17	1215.7	1082.84	1192.92	739.289		16	80.6122	24.5283	95.5556	89.7959
												18	1117.95	1151.16	888.285	1196.72		17	80.6122	23.5849	93.3333	80.6122
Mean	4002.51	5035.84	3993.45	3645.34		Mean	1.99989e+06	3.04396e+06	2037831	3.08912e+06		19	1073.35	697.532	1012.61	1073.35		18	75.5102	23.5849	93.3333	76.5306
SD	532.906	447.056	263.511	426.991		SD	315582	498616	327726	502752		20	1375.13	828.497	1173.94	1228.98		19	60.2041	15.0943	85.5556	68.3673
SEM	142.425	129.054	76.0692	106.748		SEM	84342.8	133261	87588.5	134366		21	1177.74	1343.82	1393.17	985.086		20	58.1633	15.0943	85.5556	68.3673
Median	3999.36	5006.01	3973.97	3780.32		Median	2032787	3022951	1980328	3160656		22	789.587	769.658	1037.28	949.023		21	51.0204	12.2642	72.2222	37.7551
												23	1134.08	516.269	961.36	950.921		22	45.9184	12.2642	72.2222	37.7551
												24	1407.4	990.78	888.285	857.917		23	39.7959	5.66038	63.3333	29.5918
												25	1005.96	862.662	1195.77	1052.47		24	39.7959	0	61.1111	26.5306
												26	1380.83	760.167	1177.74	998.372		25	10.2041	0	54.4444	8.16327
												27	1166.35	977.494	1046.77	979.392		26	3.06122	0	54.4444	7.14286
												28	1376.08	961.36	912.96	661.469		27	1.02041	0	54.4444	7.14286
												29	968.952	1113.2	973.697	1110.36		28	0	0	37.7778	5.10204
												30	1280.23	915.807	1545.96	1228.04		29	0	0	37.7778	5.10204
												31	1070.5	534.3	1037.28	1153.06		30	0	0	37.7778	5.10204
												32	1657.94		1069.55	1067.65		31	0	0	26.6667	4.08163
												33	1413.1		980.341	902.521		32	0	0	24.4444	0
												34	1129.34		1148.32	955.666		33	0	0	16.6667	0
												35			1055.31	988.882		34	0	0	0	0
												36			1125.54	1067.65
												37			1241.32	1317.24
												Mean	1188.04	912.409	1117.64	1025.82
												SD	186.657	200.266	139.264	173.616
												SEM	32.4929	36.5634	23.2107	28.936
												Median	1172.04	915.807	1122.69	1052.47

## Sheet: Figure 5
Fig 5C				Fig 5D				Fig 5G
	Glial cell number				Tumor volume (um3)				Number of active zones
	12/12	14/14			12/12	14/14			12/12	14/14
n	Glioma control	Glioma treated		n	Glioma control	Glioma treated		n	Glioma control	Glioma treated
1	4092	4792		1	9200000	11300000		1	976.193	884.253
2	5326	3765		2	8490000	9490000		2	585.866	528.707
3	5009	5008		3	7730000	10700000		3	659.287	685.475
4	5137	5001		4	8860000	12400000		4	660.785	866.834
5	4796	4707		5	6840000	11500000		5	711.73	877.08
6	5247	5066		6	8780000	8460000		6	646.55	894.499
7	6349	5016		7	7910000	9700000		7	700.492	813.553
8	5666	5472		8	9640000	9140000		8	735.704	967.247
9	6623	4579		9	8690000	10500000		9	561.892	722.361
10	5713	5458		10	10900000	6550000		10	678.765	995.937
11	6364	4394		11	12100000	9480000		11	415.8	560.471
12	4624	4825		12	10900000	11300000		12	421.793	1001.06
13	4941	3912		13	12000000	8140000		13	568.635	1031.8
14	6400	5124		14	13300000	8620000		14	562.641	1028.72
15	5237	4802		15	10100000	6100000		15	442.771	712.115
16	4926	4686		16	6340000	5800000		16	457.005	966.223
17	4478	4429		17	8620000	6910000		17	579.123	775.642
18	4635	5155		18	8320000	9950000		18	486.224	1029.75
19	5004	4671		19	9190000	8060000		19	603.846	731.583
20		4429		20		6810000		20	611.338	802.282
21		4237		21		7410000		21	421.044	891.425
22		4212		22		6030000		22	507.201	962.124
23		4414		23		8340000		23	645.801	992.863
24		4275		24		6950000		24	552.152	1031.8
								25	725.964	964.173
Mean	5293	4684.54		Mean	9.36368e+06	8735000		26	752.935	1025.65
SD	717.235	440.934		SD	1.81163e+06	1.92907e+06		27	650.296	857.612
SEM	169.054	254.574		SEM	427005	454686		28	683.261	610.677
Median	5137	4696.5		Median	8860000	8540000		29	692.251	851.464
								30	499.709	809.455
								31	741.697	660.884
								32		833.021
								33		786.913
								34		1271.56
								35		892.449
								36		965.198
								37		1079.96
								38		667.032
								39		593.259
								40		1073.81
								Mean	610.928	867.423
								SD	123.18	163.228
								SEM	22.4895	26.1373
								Median	611.338	880.666
